# Supplementary material for: Targeting Viral and Cellular Cysteine Proteases for Treatment of New Variants of SARS-CoV-2
Source: Viruses. 2024 Feb 22;16(3):338. doi: 10.3390/v16030338 (PMC10976049; doi:10.3390/v16030338)
Supplement: Supplementary file 1 [file viruses-16-00338-s001.zip]

Archive with 1 entries (1 files):
- viruses-2807808-supplementary.pdf
